# Supplementary material for: Taxifolin and Lucidin as Potential E6 Protein Inhibitors: p53 Function Re-Establishment and Apoptosis Induction in Cervical Cancer Cells
Source: Cancers (Basel). 2022 Jun 8;14(12):2834. doi: 10.3390/cancers14122834 (PMC9221127; doi:10.3390/cancers14122834)
Supplement: Supplementary file 1 [file cancers-14-02834-s001.zip]

Archive with 1 entries (1 files):
- cancers-1730912-supplementary.pdf
